# Supplementary material for: Hand-to-Face Contact of Preschoolers during Indoor Activities in Childcare Facilities in the Republic of Korea
Source: Int J Environ Res Public Health. 2022 Oct 14;19(20):13282. doi: 10.3390/ijerph192013282 (PMC9603519; doi:10.3390/ijerph192013282)
Supplement: Supplementary file 1 [file ijerph-19-13282-s001.zip]

Archive with 1 entries (1 files):
- ijerph-1901054-supplementary.pdf
